# Supplementary material for: Genome-Wide Association Analysis of Soybean Regeneration-Related Traits and Functional Exploration of Candidate Genes
Source: Plants (Basel). 2025 Dec 31;15(1):110. doi: 10.3390/plants15010110 (PMC12787991; doi:10.3390/plants15010110)
Supplement: Supplementary file 1 [file plants-15-00110-s001.zip]

Archive with 21 entries (21 files):
- Figure S1 The basic structure of gene editing vector Cas 9.jpg
- Figure S2 Cloning of Four Candidate Genes in Soybeans.jpg
- Figure S3 The positions of 3D and 3b targets..jpg
- Figure S4 The results of two rounds of PCR amplification for four genes.jpg
- Figure S5 PCR amplification results of 4 candidate gene targets.jpg
- Table S1 Screening of 11 varieties with high regeneration rate.xlsx
- Table S10  The enzyme digestion composition of Bas I.xlsx
- Table S11 Ligation system of target fragment and linearized vector.xlsx
- Table S12 Construction of primers for CRIPRCas 9 vector.xlsx
- Table S13 Target Connection System.xlsx
- Table S14 First round PCR reaction system.xlsx
- Table S15 The first round of PCR validation amplification program.xlsx
- Table S16 Ligation system of target fragment and linearized vector.xlsx
- Table S2 Association analysis loci for four regeneration traits in 173 soybean materials.xlsx
- Table S3 Source of 185 soybean accessions..xlsx
- Table S4 PCR primers used for expression analysis by qRT-PCR.xlsx
- Table S5 Subcellular localization primer.xlsx
- Table S6 Target gene cloning prime.xlsx
- Table S7  The PCR amplification system.xlsx
- Table S8  The PCR amplification program.xlsx
- Table S9  The enzyme digestion composition of HindIII.xlsx
