# Supplementary material for: Genome-Wide Association Analysis of Soybean Regeneration-Related Traits and Functional Exploration of Candidate Genes
Source: Plants (Basel). 2025 Dec 31;15(1):110. doi: 10.3390/plants15010110 (PMC12787991; doi:10.3390/plants15010110)
Supplement: Supplementary file 1 [file plants-15-00110-s001.zip › Table S1 Screening of 11 varieties with high regeneration rate.xlsx]

## Sheet: Sheet1
Table S1 Screening of 11 varieties with high regeneration rate
Genotype	Adventitious shoots	Inducti-on rate	Elongati-ons	Elonga-tion rate	Rooting number	Rooting rate	Migrating seedlings	Seedling rate
DN50	115	95.83	112	93.33	108	90	97	80.83
HF25	113	94.17	109	90.83	103	85.83	93	77.5
Hangbaodou	110	91.67	102	85	97	80.83	85	70.83
Heilongjiang41	109	90.83	96	80	85	70.83	73	60.83
Duludou	108	90	100	83.33	96	80	84	70
4tejia	107	89.16	98	81.67	87	72.5	82	68.33
HF 35	106	88.33	97	80.83	86	71.67	79	65.83
Baiqidou	104	87.5	99	82.5	80	66.67	72	60
JL30	104	86.67	98	81.67	91	75.83	74	61.67
DN L-13	104	86.67	97	80.83	83	69.17	61	50.83
DN 43	104	86.67	96	80	84	70	76	63.33
