# Supplementary material for: Genome-Wide Association Analysis of Soybean Regeneration-Related Traits and Functional Exploration of Candidate Genes
Source: Plants (Basel). 2025 Dec 31;15(1):110. doi: 10.3390/plants15010110 (PMC12787991; doi:10.3390/plants15010110)
Supplement: Supplementary file 1 [file plants-15-00110-s001.zip › Table S12 Construction of primers for CRIPRCas 9 vector.xlsx]

## Sheet: Sheet1
Table S12 Construction of primers for CRIPR/Cas 9 vector
Primer name	Forward primer (5'-3')	Reverse primer (5'-3')
Glyma.12G164100-3d	gtcaCTTGAGGCATCCATGAATCA	aaacTGATTCATGGATGCCTCAAG
Glyma.12G164100-3b	gtcaTGTCACTCTTCCGCGTGAAG	aaacCTTCACGCGGAAGAGTGACA
Glyma.12G164700-3d	gtcaCCGGCTGCTTCTCCGGCGCG	aaacCGCGCCGGAGAAGCAGCCGG
Glyma.12G164700-3b	gtcaGGTCGAATCGCGTTCAGGGG	aaacCCCCTGAACGCGATTCGACC
Glyma.02G006200-3d	gtcaAAAAGTGATCATCAAAGAAG	aaacCTTCTTTGATGATCACTTTT
Glyma.02G006200-3b	gtcaAGAGCAGCTTCCGCGGCGTG	aaacCACGCCGCGGAAGCTGCTCT
Glyma.19G128800-3d	gtcaTCGGATATTATTTCGTTGGA	aaacTCCAACGAAATAATATCCGA
Glyma.19G128800-3b	gtcaAATATCCGAATCAACCTTGA	aaacTCAAGGTTGATTCGGATATT
SP-F/R	GTCGTGCTCCACATGTTGACCGG	CCCGACATAGATGCAATAACTTC
