# Supplementary material for: Genome-Wide Association Analysis of Soybean Regeneration-Related Traits and Functional Exploration of Candidate Genes
Source: Plants (Basel). 2025 Dec 31;15(1):110. doi: 10.3390/plants15010110 (PMC12787991; doi:10.3390/plants15010110)
Supplement: Supplementary file 1 [file plants-15-00110-s001.zip › Table S13 Target Connection System.xlsx]

## Sheet: Sheet1
Table S13 Target Connection System
Reagent	Consumpation
Bsa Ⅰ	0.5μL
T4连接酶	0.1μL
T4 DNA连接酶	0.5μL
T4 DNA连接酶Buffer	0.5μL
Bas Ⅰ buffer	1μL
plasmid	1μL
3d/3b接头引物	0.5μL
Nuclease-free H2O	up to 10 μL
