# Supplementary material for: Genome-Wide Association Analysis of Soybean Regeneration-Related Traits and Functional Exploration of Candidate Genes
Source: Plants (Basel). 2025 Dec 31;15(1):110. doi: 10.3390/plants15010110 (PMC12787991; doi:10.3390/plants15010110)
Supplement: Supplementary file 1 [file plants-15-00110-s001.zip › Table S14 First round PCR reaction system.xlsx]

## Sheet: Sheet1
Table S14 First round PCR reaction system
Reagent	Consumpation
3d/3b	1μL
Target connector R	0.8μL
U-F/gRNA-R	0.8μL
KOD OneTM PCR Master Mix	10μL
Nuclease-free H2O	Up to 20μL
