# Supplementary material for: Genome-Wide Association Analysis of Soybean Regeneration-Related Traits and Functional Exploration of Candidate Genes
Source: Plants (Basel). 2025 Dec 31;15(1):110. doi: 10.3390/plants15010110 (PMC12787991; doi:10.3390/plants15010110)
Supplement: Supplementary file 1 [file plants-15-00110-s001.zip › Table S16 Ligation system of target fragment and linearized vector.xlsx]

## Sheet: Sheet1
Table S16 Ligation system of target fragment and linearized vector
Reagent	Consumpation
5 × CE II Buffer	4 μL
Exnase II	3 μL
Linearized Cas9 fragment	2 μL
3d	1 μL
3b	1 μL
ddH2O	up to 20 uL
