# Supplementary material for: Genome-Wide Association Analysis of Soybean Regeneration-Related Traits and Functional Exploration of Candidate Genes
Source: Plants (Basel). 2025 Dec 31;15(1):110. doi: 10.3390/plants15010110 (PMC12787991; doi:10.3390/plants15010110)
Supplement: Supplementary file 1 [file plants-15-00110-s001.zip › Table S2 Association analysis loci for four regeneration traits in 173 soybean materials.xlsx]

## Sheet: Sheet1
Table S2 Association analysis loci for four regeneration traits in 185 soybean materials
Peak SNP	Chr	Position	LOD	R²(%)	P-value	Trait
rs12208970	10	12208970	4.65758	0.17	2.2e-05	Rr
rs12208970	10	12208970	4.13136	0.214	7.39e-05	El
rs12208970	10	12208970	5.30452	0.25	4.96e-06	Sr
rs13604852	2	13604852	4.23359	2.306	5.84e-05	Sr
rs15049524	14	15049524	4.64207	12.924	2.28e-05	Rr
rs15049524	14	15049524	4.55284	12.861	2.8e-05	Sr
rs16451070	20	16451070	3.84089	0.776	0.000144249	Rr
rs16451077	20	16451077	3.67844	0.203	0.000209683	Rr
rs17047285	8	17047285	4.16941	0.444	6.77e-05	Sr
rs2078839	16	2078839	3.55752	9.958	0.000277	Ir
rs20795004	10	20795004	3.92393	0.412	0.000119143	Rr
rs20795004	10	20795004	4.30103	0.284	5e-05	Sr
rs22268726	18	22268726	3.69431	1.251	0.000202156	Rr
rs22268726	18	22268726	3.7935	0.907	0.000160881	Sr
rs24614677	20	24614677	3.99733	0.327	0.000100616	Sr
rs24934971	13	24934971	3.63451	10.136	0.000232	Sr
rs30184879	17	30184879	3.8729	10.837	0.000134	Sr
rs32746557	12	32746557	3.61233	0.154	0.000244159	Ir
rs32599285	3	32599285	3.62539	1.272	0.000236922	Sr
rs34284107	18	34284107	4.63451	0.123	2.32e-05	Ir
rs37390617	20	37390617	3.57397	0.589	0.000266707	Rr
rs37390617	20	37390617	3.90735	0.869	0.000123781	Sr
rs37438936	5	37438936	4.79588	7.763	1.6e-05	Rr
rs37438936	5	37438936	3.8712	5.887	0.000134523	El
rs37438936	5	37438936	4.98297	8.262	1.04e-05	Sr
rs38720070	18	38720070	4.6216	0.782	2.39e-05	Rr
rs38720070	18	38720070	3.71513	1.081	0.000192695	El
rs38720070	18	38720070	4.80967	0.659	1.55e-05	Sr
rs38908816	19	38908816	4.05208	0.479	8.87e-05	Rr
rs38908816	19	38908816	4.67366	0.29	2.12e-05	Sr
rs4048649	4	4048649	3.84492	2.871	0.000142916	Ir
rs40835778	9	40835778	3.98297	11.649	0.000104	Ir
rs40835778	9	40835778	4.65561	12.966	2.21e-05	Rr
rs40835778	9	40835778	5.02872	14.056	9.36e-06	El
rs40835778	9	40835778	3.95078	11.066	0.000112	Sr
rs42881421	3	42881421	3.61439	10.076	0.000243	Sr
rs43860379	8	43860379	4.20135	3.26	6.29e-05	Rr
rs43860379	8	43860379	3.7577	2.565	0.000174701	El
rs43860379	8	43860379	4.34104	3.317	4.56e-05	Sr
rs43890529	8	43890529	3.75942	6.456	0.000174011	Rr
rs43890529	8	43890529	3.87898	6.861	0.000132135	Sr
rs43890567	8	43890567	3.60618	5.751	0.000247637	Rr
rs43890567	8	43890567	3.6576	6.208	0.00021999	Sr
rs43895712	8	43895712	3.89678	7.632	0.000126829	Rr
rs43895712	8	43895712	3.73849	6.491	0.000182602	El
rs43895712	8	43895712	3.94539	8.424	0.000113398	Sr
rs43900184	8	43900184	3.77608	7.016	0.000167464	Sr
rs44290852	9	44290852	4.19179	0.943	6.43e-05	Rr
rs44290852	9	44290852	3.59298	0.914	0.00025528	El
rs44290852	9	44290852	5.28567	1.008	5.18e-06	Sr
rs45793787	8	45793787	3.71444	10.196	0.000193	El
rs46093366	18	46093366	3.75392	0.377	0.000176229	Rr
rs46093366	18	46093366	4.90658	0.53	1.24e-05	Sr
rs48331514	4	48331514	3.67003	1.14	0.00021378	Rr
rs48331514	4	48331514	3.94936	1.559	0.000112367	Sr
rs5897699	1	5897699	3.943	0.943	0.000114024	Ir
rs649057	2	649057	4.65758	0.249	2.2e-05	Rr
rs649057	2	649057	3.87185	0.139	0.000134322	El
rs649057	2	649057	5.72354	0.239	1.89e-06	Sr
rs6720660	18	6720660	4.39686	1.567	4.01e-05	Sr
rs8051749	7	8051749	3.6073	9.898	0.000247	Rr
rs866769	17	866769	5.29073	2.917	5.12e-06	Rr
rs866769	17	866769	4.92082	2.48	1.2e-05	El
rs866769	17	866769	5.56543	3.287	2.72e-06	Sr
rs9361284	11	9361284	3.65693	0.333	0.000220328	Rr
rs9361284	11	9361284	3.71382	1.394	0.000193279	Sr
