# Supplementary material for: Genome-Wide Association Analysis of Soybean Regeneration-Related Traits and Functional Exploration of Candidate Genes
Source: Plants (Basel). 2025 Dec 31;15(1):110. doi: 10.3390/plants15010110 (PMC12787991; doi:10.3390/plants15010110)
Supplement: Supplementary file 1 [file plants-15-00110-s001.zip › Table S3 Source of 185 soybean accessions..xlsx]

## Sheet: Sheet1
Table S3 Source of 185 soybean accessions
Name	Country	Latitude (°N)	Longitude (°W)
HF 52	China-Heilongjiang	56.13037	-106.347
HF 47	China-Heilongjiang	56.13037	-106.347
HF 50	China-Heilongjiang	56.13037	-106.347
KF 15	China-Heilongjiang	56.13037	-106.347
KF 18	China-Heilongjiang	56.13037	-106.347
KF 14	China-Heilongjiang	56.13037	-106.347
Xian2	China-Heilongjiang	56.13037	-106.347
HN 48	China-Heilongjiang	56.13037	-106.347
DN 46	China-Heilongjiang	56.13037	-106.347
Hangbaodou	China-Liaoning	41.8415	123.436
HN 37	China-Heilongjiang	56.13037	-106.347
HF 25	China-Heilongjiang	56.13037	-106.347
Small yellow	China-Heilongjiang	56.13037	-106.347
SN 14	China-Heilongjiang	56.13037	-106.347
BF 9	China-Heilongjiang	56.13037	-106.347
FZmoshidou	China-Heilongjiang	56.13037	-106.347
Sixty days	China-Liaoning	41.8415	123.436
Harvest 6	China-Heilongjiang	56.13037	-106.347
DN 47	China-Heilongjiang	56.13037	-106.347
DN 42	China-Heilongjiang	56.13037	-106.347
Jishanpu	China-Heilongjiang	56.13037	-106.347
Heimoshi	China-Jilin	43.90171	125.333
KJ 23	China-Heilongjiang	56.13037	-106.347
HH 45	China-Heilongjiang	56.13037	-106.347
HH 38	China-Heilongjiang	56.13037	-106.347
HH 48	China-Heilongjiang	56.13037	-106.347
DN 93-046	China-Heilongjiang	56.13037	-106.347
DN 48	China-Heilongjiang	56.13037	-106.347
SN 10	China-Heilongjiang	56.13037	-106.347
DN 594	China-Heilongjiang	56.13037	-106.347
DN 8004	China-Heilongjiang	56.13037	-106.347
DN 1068	China-Heilongjiang	56.13037	-106.347
DN 43	China-Heilongjiang	56.13037	-106.347
Xian3	China-Heilongjiang	56.13037	-106.347
Small Moshi	China-Heilongjiang	56.13037	-106.347
Yanbojin	China-Heilongjiang	56.13037	-106.347
JL30	China-Jilin	43.90171	125.333
Jcha	China-Jilin	43.90171	125.333
Gongye 04L-141	China-Jilin	43.90171	125.333
Jshanmoshi	China-Jilin	43.90171	125.333
4tejia	China-Jilin	43.90171	125.333
TD 13	China-Jilin	43.90171	125.333
JY 94	China-Jilin	43.90171	125.333
JY 89	China-Jilin	43.90171	125.333
JN 20	China-Jilin	43.90171	125.333
J 100	China-Jilin	43.90171	125.333
Fendiyellow	China-Jilin	43.90171	125.333
HYoutai	China-Jilin	43.90171	125.333
DN 50	China-Heilongjiang	56.13037	-106.347
L-28	Canada	56.1304	-106.347
L-5	Canada	56.1304	-106.347
LX1	China-Heilongjiang	56.13037	-106.347
JZ4-1	China-Liaoning	41.8415	123.436
JD33	China-Liaoning	41.8415	123.436
Tejia	China-Liaoning	41.8415	123.436
LD 23	China-Liaoning	41.8415	123.436
LN 2	China-Liaoning	41.8415	123.436
TD 51	China-Liaoning	41.8415	123.436
TD 58	China-Liaoning	41.8415	123.436
Baiqidou	China-Liaoning	41.8415	123.436
BCmoshi	China-Jilin	43.90171	125.333
Harosoy	America	39.7897	-101.369
Charleston	America	39.7897	-101.369
Conrad	America	39.7897	-101.369
L-9	America	39.7897	-101.369
L-10	America	39.7897	-101.369
Amsoy	America	39.7897	-101.369
MD 9	China-Inner Mongolia	40.8232	111.773
MD 21	China-Inner Mongolia	40.8232	111.773
L-58Keburi	Japan	38.0775	140.158
Big black	China-Shandong	36.67486	117.027
Heersong2	Ukraine	49.003	31.2971
Cdou1	China-Xinjiang	43.7992	87.6335
Nova	Italy	43.02243	12.4222
Aika 166	Rumania	45.94316	24.9668
Yapiche	China-Heilongjiang	56.13037	-106.347
Chamoshidou	China-Jilin	43.90171	125.333
Coarsebean	China-Zhejiang	30.27155	120.16
L-59 Peking	America	39.7897	-101.369
ZD 35	China-Beijing	39.91092	116.413
Early18	China-Beijing	39.91092	116.413
KX3	China-Beijing	39.91092	116.413
Boige du	Germany	51.1657	10.4515
Dunajika	Russia	61.52399	105.319
Cateye	China-Gansu	36.0655	103.832
Stone	China-Hebei	38.04320	114.537
HX446	China-Hebei	38.04320	114.537
HD 5	China-Hebei	38.04320	114.537
JD 17	China-Hebei	38.04320	114.537
4five-star	China-Hebei	38.04320	114.537
Datenhei	China-Hebei	38.04320	114.537
zhonghuang 10	China-Beijing	39.91092	116.413
ZP 03-5334	China-Beijing	39.91092	116.413
ZP 03-5179	China-Beijing	39.91092	116.413
ZD 27	China-Beijing	39.91092	116.413
ZZ 00-683	China-Beijing	39.91092	116.413
ZZ J4133	China-Beijing	39.91092	116.413
J 06B7	China-Hebei	38.04320	114.537
Lonqan	China-Heilongjiang	56.13037	-106.347
SN1	China-Heilongjiang	56.13037	-106.347
DN 44	China-Heilongjiang	56.13037	-106.347
HH 18	China-Heilongjiang	56.13037	-106.347
Qian black	China-Heilongjiang	56.13037	-106.347
MF 1	China-Heilongjiang	56.13037	-106.347
KB 1	China-Heilongjiang	56.13037	-106.347
HF 35	China-Heilongjiang	56.13037	-106.347
HF 11	China-Heilongjiang	56.13037	-106.347
S02-339	China-Heilongjiang	56.13037	-106.347
NF15	China-Heilongjiang	56.13037	-106.347
LP 03-11	China-Heilongjiang	56.13037	-106.347
HF 29	China-Heilongjiang	56.13037	-106.347
HF 37	China-Heilongjiang	56.13037	-106.347
DN 56	China-Heilongjiang	56.13037	-106.347
DN 07-909	China-Heilongjiang	56.13037	-106.347
HF 45	China-Heilongjiang	56.13037	-106.347
HF 55	China-Heilongjiang	56.13037	-106.347
BD 14	China-Heilongjiang	56.13037	-106.347
BD 16	China-Heilongjiang	56.13037	-106.347
Huajiang 2	China-Heilongjiang	56.13037	-106.347
Huajiang 4403	China-Heilongjiang	56.13037	-106.347
B 1484	America	39.7897	-101.369
B 1361	China-Heilongjiang	56.13037	-106.347
B 1873	China-Heilongjiang	56.13037	-106.347
B 4834	China-Heilongjiang	56.13037	-106.347
SN 28	China-Heilongjiang	56.13037	-106.347
SN 30	China-Heilongjiang	56.13037	-106.347
K 04-8579	China-Heilongjiang	56.13037	-106.347
S03-3046	China-Heilongjiang	56.13037	-106.347
SN 25	China-Heilongjiang	56.13037	-106.347
S03-3952	China-Heilongjiang	56.13037	-106.347
S05-7304	China-Heilongjiang	56.13037	-106.347
KN 30	China-Heilongjiang	56.13037	-106.347
KN 29	China-Heilongjiang	56.13037	-106.347
KF 22	China-Heilongjiang	56.13037	-106.347
HN 55	China-Heilongjiang	56.13037	-106.347
SN 29	China-Heilongjiang	56.13037	-106.347
JN 21	China-Jilin	43.90171	125.333
LD 3	China-Liaoning	41.8415	123.436
L98072	China-Liaoning	41.8415	123.436
TD 50	China-Liaoning	41.8415	123.436
Hujiao 04-528	China-Inner Mongolia	40.8232	111.773
Hujiao 423	China-Inner Mongolia	40.8232	111.773
Hujiao 03-286	China-Inner Mongolia	40.8232	111.773
H05-991	China-Heilongjiang	56.13037	-106.347
H05-31	China-Heilongjiang	56.13037	-106.347
DY2004-5	China-Jilin	43.90171	125.333
L-79	Canada	56.1304	-106.347
JD 12	China-Hebei	38.04320	114.537
JL 47	China-Jilin	43.90171	125.333
H04-1824	China-Heilongjiang	56.13037	-106.347
S04-6018	China-Heilongjiang	56.13037	-106.347
S04-5804	China-Heilongjiang	56.13037	-106.347
DN L-13	China-Heilongjiang	56.13037	-106.347
L-57	America	39.7897	-101.369
L-21	Canada	56.1304	-106.347
zhonghuang 6	China-Beijing	39.91092	116.413
zhonghuang 30	China-Beijing	39.91092	116.413
TD 52	China-Liaoning	41.8415	123.436
TD54	China-Liaoning	41.8415	123.436
4 yellow	China-Jilin	43.90171	125.333
williams82	America	39.7897	-101.369
Harvest 10	China-Heilongjiang	56.13037	-106.347
zhonghuang 35	China-Beijing	39.91092	116.413
Ji Huang 13	China-Hebei	38.04320	114.537
TF 31	China-Liaoning	41.8415	123.436
Z 95-5388	China-Beijing	39.91092	116.413
zhonghuang 20	China-Beijing	39.91092	116.413
SN 4	China-Heilongjiang	56.13037	-106.347
SN 8	China-Heilongjiang	56.13037	-106.347
HN33	China-Heilongjiang	56.13037	-106.347
JD9	China-Hebei	38.04320	114.537
SN20	China-Heilongjiang	56.13037	-106.347
ZP03-5373	China-Beijing	39.91092	116.413
Heilongjiang41	China-Heilongjiang	48.29	128.08
Douludou	China-Jilin	48.29	128.08
HN 51	China-Heilongjiang	48.29	128.08
MD 14	China-Inner Mongolia	40.8232	111.773
V111-4	China-Jilin	48.29	128.08
TF 8	China-Liaoning	41.8415	123.436
LX1	China-Heilongjiang	48.29	128.08
DN 49	China-Heilongjiang	48.29	128.08
NF11	China-Heilongjiang	48.29	128.08
Domaca Tolisa	China-Heilongjiang	48.29	128.08
HN 61	China-Heilongjiang	48.29	128.08
HN 44	China-Heilongjiang	48.29	128.08
