# Supplementary material for: Genome-Wide Association Analysis of Soybean Regeneration-Related Traits and Functional Exploration of Candidate Genes
Source: Plants (Basel). 2025 Dec 31;15(1):110. doi: 10.3390/plants15010110 (PMC12787991; doi:10.3390/plants15010110)
Supplement: Supplementary file 1 [file plants-15-00110-s001.zip › Table S4 PCR primers used for expression analysis by qRT-PCR.xlsx]

## Sheet: Sheet1
Table S4 PCR primers used for expression analysis by qRT-PCR
	Orientation	Sequence (5’-3’)
Actin	Forward	GATCTACCATGTTCCCAAGT
Actin	Reverse	ATAGAGCCACCAATCCAGAC
Glyma.04G051300	Forward	ACCTAAGCCCGTTAAGGCAG
Glyma.04G051300	Reverse	CCTCGCAGTTGAAGACATCCA
Glyma.12G164100	Forward	GGGCAATCCCTGCATAGTGT
Glyma.12G164100	Reverse	AGCCCTTCCAACAGCCATAC
Glyma.12G164700	Forward	CCGTCACCTATCGCCATCTC
Glyma.12G164700	Reverse	CTTAGAGAGCATCTCGCGCA
Glyma.02G006200	Forward	TATGACCAAGCCGCGTTCTC
Glyma.02G006200	Reverse	CTCCTCTTCAAGGCCACGAC
Glyma.08G319800	Forward	CTGCCCTCTTGAACGCCATA
Glyma.08G319800	Reverse	ATGCTCGCCTGAGATGTGTC
Glyma.19G128800	Forward	CAGTGCTCTTGGTGTGTCCA
Glyma.19G128800	Reverse	TCACCGTACATGCCCTTCAG
Glyma.04G211100	Forward	TGGTGCTCATGCAGATCGTT
Glyma.04G211100	Reverse	TGTGTTGAAGATCCTCGCCT
