# Supplementary material for: Genome-Wide Association Analysis of Soybean Regeneration-Related Traits and Functional Exploration of Candidate Genes
Source: Plants (Basel). 2025 Dec 31;15(1):110. doi: 10.3390/plants15010110 (PMC12787991; doi:10.3390/plants15010110)
Supplement: Supplementary file 1 [file plants-15-00110-s001.zip › Table S5 Subcellular localization primer.xlsx]

## Sheet: Sheet1
Table S5 Subcellular localization primer
Gene Name	Forward primer (5'-3')	Reverse primer (5'-3')
Glyma.12G164100	CGGGGGACTCTTGACATGGCTTCCGCTGCGCCAGGTG	GTCAGATCTACCATGCAACCAGGCCCCACAATAGAT
Glyma.12G164700	CGGGGGACTCTTGACATGTCAGTTTACCGGCTGCTTC	GTCAGATCTACCATGGCTGCTACCTGTTCAGGGACT
Glyma.02G006200	CGGGGGACTCTTGACATGGATTGTTCCTCCGTTCTCC	GTCAGATCTACCATGCAAGAACAACTAGTAGTATCA
Glyma.19G128800	CGGGGGACTCTTGACATGGGTATCCCGTTGCTGAAGG	GTCAGATCTACCATGCATGCTTCAAAGCCCAAGCAA
