# Supplementary material for: Genome-Wide Association Analysis of Soybean Regeneration-Related Traits and Functional Exploration of Candidate Genes
Source: Plants (Basel). 2025 Dec 31;15(1):110. doi: 10.3390/plants15010110 (PMC12787991; doi:10.3390/plants15010110)
Supplement: Supplementary file 1 [file plants-15-00110-s001.zip › Table S7 The PCR amplification system.xlsx]

## Sheet: Sheet1
Table S7 The PCR amplification system
Reagent	Consumpation
KOD OneTM PCR Master Mix	10 μL
cDNA	2 μL
Forward primer	1 μL
Reverse primer	1 μL
ddH2O	6 μL
Total	20 μL
