# Supplementary material for: Genome-Wide Association Analysis of Soybean Regeneration-Related Traits and Functional Exploration of Candidate Genes
Source: Plants (Basel). 2025 Dec 31;15(1):110. doi: 10.3390/plants15010110 (PMC12787991; doi:10.3390/plants15010110)
Supplement: Supplementary file 1 [file plants-15-00110-s001.zip › Table S8 The PCR amplification program.xlsx]

## Sheet: Sheet1
Table S8 The PCR amplification program
Program	Temperature	Time
Pre denaturation	98°C	30 min
Denaturation	98°C	10 s
Annealing	58°C	5 s
Extention	68°C	5 s
Final extention	68°C	10 min
Preservation	12°C	∞
